# Supplementary material for: Epidemiological risk factors and the geographical distribution of eight Mycobacterium species
Source: BMC Infect Dis. 2021 Mar 12;21:258. doi: 10.1186/s12879-021-05925-y (PMC7953749; doi:10.1186/s12879-021-05925-y)
Supplement: Supplementary file 1 — Additional file 1. [file 12879_2021_5925_MOESM1_ESM.xlsx]

## Sheet: Read-me
Description	contains patient case number by species, sex and age
Unit	patient case numbers and population numbers
Date	Patient numbers and population numbers for 2014
Last Update	2020-03-24

## Sheet: SciHubpop#
Estimate population numbers for sex and age- US Census Bureau
Mississippi-2014		MALE			FEMALE			TOTAL
00 to 39		813.539			803.173			1616.71
40 to49		179.882			191.492			371.374
50 to 59		194.058			209.922			403.98
60 to 69		149.949			167.685			317.634
70 to 79		81.09			101.618			182.708
80+		35.508			65.527			101.035
Missiouri-2014		MALE			FEMALE			TOTAL
00 to 39		1597.79			1554.76			3152.55
40 to49		370.327			378.076			748.403
50 to 59		423.574			442.071			865.645
60 to 69		316.302			349.416			665.718
70 to 79		175.982			211.473			387.455
80+		90.53			153.526			244.056
OHIO-2014		MALE			FEMALE			TOTAL
00 to 39		2982.22			2910.47			5892.7
40 to49		736.103			748.141			1484.24
50 to 59		827.912			866.55			1694.46
60 to 69		627.412			685.503			1312.91
70 to 79		327.025			406.035			733.06
80+		175.328			304.293			479.621

## Sheet: SciHub-raw data
MISSISSIPPI	Ages 0 - 39		Ages 40 - 49		Ages: 50 - 59		Ages: 60 - 69		Ages: 70 - 79		Ages: 80+
Mycobacterium Species	Male	Female	Male	Female	Male	Female	Male	Female	Male	Female	Male	Female
M. Abscessus	0	0	0	0	0	0	2	0	0	0	0	0
M. Avium	15	5	10	10	33	13	36	36	35	39	28	37
M. Intracellulare	0	0	0	0	0	0	0	1	0	0	0	0
M. Chelonae	4	1	0	0	2	3	3	2	4	5	4	2
M. Fortuitum	2	3	1	0	2	1	5	4	3	2	1	0
M. Gordonae	8	3	3	4	14	4	18	13	12	6	9	7
M. Kansasii	4	1	4	0	6	0	5	4	2	1	1	2
M. Mucogenicum	0	1	0	1	2	0	2	1	1	0	1	1
MISSIOURI	Ages 0 - 39		Ages 40 - 49		Ages: 50 - 59		Ages: 60 - 69		Ages: 70 - 79		Ages: 80+
Mycobacterium Species	FEMALE	MALE	FEMALE	MALE	FEMALE	MALE	FEMALE	MALE	FEMALE	MALE	FEMALE	MALE	Unknown
ABSCESSUS	4	7	3	0	4	1	5	2	5	3	6	4	1
AVIUM	26	30	12	13	27	25	43	42	64	33	58	24	2
CHELONAE	4	4	1	1	4	2	3	6	4	6	1	2	0
FORTUITUM	5	6	4	10	3	8	4	7	3	6	1	8	1
GORDONAE	8	9	4	4	10	14	18	26	10	27	9	15	0
KANSASII	1	4	3	1	2	6	1	5	1	1	2	2	0
MUCOGENICUM	4	8	4	4	0	4	5	6	2	2	5	0	0
PEREGRINUM	0	0	0	0	0	0	0	0	1	0	1	0	0
OHIO	Ages 0 - 39		Ages 40 - 49		Ages: 50 - 59		Ages: 60 - 69		Ages: 70 - 79		Ages: 80+
Organism	Male	Female	Male	Female	Male	Female	Male	Female	Male	Female	Male	Female	Unknown
M. abscessus	3	7	2	0	2	4	4	3	2	0	1	3	0
MAC total	48	43	28	17	74	46	68	65	52	72	43	67	12
M. chelonae	8	7	5	8	14	12	9	13	10	12	7	2	1
M. fortuitum	4	5	10	4	9	11	13	6	20	5	7	5	0
M. gordonae	13	16	17	11	24	19	32	17	27	22	24	21	4
M. kansasii	4	0	1	1	7	4	3	0	1	4	1	0	1
M. mucogenicum total	3	5	4	1	5	2	1	6	1	3	1	1	2
M. peregrinum	9	6	1	1	7	2	1	11	3	5	3	3	6
